# Supplementary material for: Compression and Stretching of Confined Linear and Ring Polymers by Applying Force
Source: Polymers (Basel). 2021 Nov 30;13(23):4193. doi: 10.3390/polym13234193 (PMC8659573; doi:10.3390/polym13234193)
Supplement: Supplementary file 1 [file polymers-13-04193-s001.zip]

Archive with 1 entries (1 files):
- polymers-1410188-supplementary.pdf
